# Supplementary material for: Copper (II) Ion-Modified Gold Nanoclusters as Peroxidase Mimetics for the Colorimetric Detection of Pyrophosphate
Source: Sensors (Basel). 2021 Aug 17;21(16):5538. doi: 10.3390/s21165538 (PMC8400922; doi:10.3390/s21165538)
Supplement: Supplementary file 1 [file sensors-21-05538-s001.zip]

Archive with 1 entries (1 files):
- sensors-1319375-supplementary.pdf
